# Supplementary material for: Lateral Flow Immunosensing of Salmonella Typhimurium Cells in Milk: Comparing Three Sequences of Interactions
Source: Microorganisms. 2024 Dec 11;12(12):2555. doi: 10.3390/microorganisms12122555 (PMC11678374; doi:10.3390/microorganisms12122555)
Supplement: Supplementary file 1 [file microorganisms-12-02555-s001.zip]

Archive with 1 entries (1 files):
- SI-Byzova.pdf
